# Supplementary material for: An increase in neural stem cells and olfactory bulb adult neurogenesis improves discrimination of highly similar odorants
Source: EMBO J. 2019 Jan 14;38(6):e98791. doi: 10.15252/embj.201798791 (PMC6418468; doi:10.15252/embj.201798791)
Supplement: Supplementary file 3 — Movie EV1 [file EMBJ-38-e98791-s003.zip]

Archive with 6 entries (4 files):
- MovieEV1/
- MovieEV1/Movie_EV1.avi
- MovieEV1/Movie_EV1_legend.rtf
- MovieEV1/__MACOSX/
- MovieEV1/__MACOSX/._Movie_EV1.avi
- MovieEV1/__MACOSX/._Movie_EV1_legend.rtf
